# Supplementary material for: Patterns of Bat Distribution and Foraging Activity in a Highly Urbanized Temperate Environment
Source: PLoS One. 2016 Dec 28;11(12):e0168927. doi: 10.1371/journal.pone.0168927 (PMC5193347; doi:10.1371/journal.pone.0168927)
Supplement: S1 Table — (XLSX) [file pone.0168927.s001.xlsx]

## Sheet: parks
Table S1: Detailed information about San Francisco parks included in the study.
Park	Code	Forest edge (m)	Corrected edge (m)	Park size (M)	Park Class	Distance to Lg. Pk (m)	Dist. To water (m)	Nearest water	Distance to lake (m)	Nearest lake	Native area (m)	Native percent	Non-native area (m)	Non-native percent	Visited Q1	Visited Q2	Visited Q3	Visited Q4
Billygoat Hill	BG	434.035	434.022	3076	s	2090.69	756.685	Islais creek	2094.91	TP res	8028.33	0.0373334	207016	0.962667	2008-04-27	2008-09-04	2008-12-08	2009-03-15
Bernal Hill	BH	570.281	570	97636.7	s	2032.65	2064.39	Islais creek	2282.18	McNab lake	11912.4	0.0120026	980574	0.987997	2008-04-26	2008-09-04	2008-12-03	2009-03-15
Buena Vista	BV	2555.75	2556	145909	m	319.69	1660.38	TP res	1660.38	TP res	282579	0.184009	1.2531e+06	0.815991	2008-05-18	2008-09-02	2008-12-03	2009-03-14
Corona Hts	CH	1284.12	1284	50928.4	s	830.65	1276.29	TP res	1276.29	TP res	15294.7	0.0339091	435756	0.966091	2008-05-18	2008-09-01	2008-12-06	2009-03-14
Edgehill	EH	456.895	457	5109.77	s	2630.69	962.331	Islais creek	1061.36	LH res	0	0	129502	1	2008-05-13	2008-08-27	2008-12-06	2009-03-24
Green Belt	GB	327.05	3272	572769	m	1073.89	338.041	TP res	338.041	TP res	114995	0.078064	1.35809e+06	0.921936	2008-05-30	2008-09-01	2008-12-06	2009-03-17
Glen Canyon	GC	511.15	5114	475161	m	2359.91	2.78034	Islais creek	1866.92	TP res	1.53411e+06	0.523075	1.39876e+06	0.476925	2008-05-30	2008-08-27	2008-12-08	2009-03-14
Golden Gate	GG	60078.3	58215.5	4.11911e+06	l	336.1	2.61895	Stowe Lake	2.61895	Stowe Lake	1.15824e+06	0.29584	2.75685e+06	0.70416	2008-05-27	2008-09-02	2008-12-08	2009-03-20
GG Heights	GH	581.254	581	22827.7	s	1786.6	728.585	LH res	728.585	LH res	26836.2	0.0818032	301222	0.918197	2008-05-12	2008-09-02	2008-12-05	2009-03-14
Grandview	GV	438.302	438	17916.1	s	1065.6	741.037	LH res	741.037	LH res	141616	0.818709	31358.6	0.181291	2008-05-16	2008-09-02	2008-12-05	2009-03-17
Hawk Hill	HH	232.867	233	16018.7	s	2153.52	769.5	LH res	769.5	LH res	3747.37	0.0338424	106983	0.966158	2008-05-16	2008-09-04	2008-12-05	2009-03-13
Kite Hill	KH	203.911	204	9280.8	s	1351.85	607.669	TP res	607.669	TP res	1321.64	0.0097163	134701	0.990284	2008-05-13	2008-09-03	2008-12-02	2009-03-17
Lake Merced	LM	88554.5	497866	3.64885e+06	l	39.84	39.8433	Lake Merced	39.8433	Lake Merced	3.79459e+06	0.51809	3.5296e+06	0.48191	2008-05-27	2008-08-27	2008-12-07	2009-03-13
Mt. Davidson	MD	316.992	3171.07	159525	m	2915.98	535.256	Islais creek	1481.48	LH res	168171	0.0893747	1.71347e+06	0.910625	2008-05-30	2008-09-01	2008-12-05	2009-03-16
McLaren	ML	34728	34728	1.34748e+06	l	134.98	13.356	ML res	13.356	ML res	876246	0.0788476	1.02369e+07	0.921152	2008-05-28	2008-08-28	2008-12-03	2009-03-15
Mtn Lake	P1	737386	737386	1.999e+07	l	7.8	15.1541	Mtn Lake	15.1541	Mtn Lake	3.33564e+07	0.781782	9.31073e+06	0.218218		2008-08-21	2008-12-09	2009-03-20
Lobos Creek	P2	737386	737386	1.999e+07	l	41.7	4.03676	Lobos creek	699.401	Mtn Lake	3.33564e+07	0.781782	9.31073e+06	0.218218		2008-08-21	2008-12-09	2009-03-20
Pine Lake	PL	7551	8433.53	371905	m	896.33	440.841	Pine Lake	440.841	Pine Lake	157941	0.11814	1.17895e+06	0.88186	2008-05-27	2008-09-01	2008-12-07	2009-03-13
Tank Hill	TH	355.397	355	11622.1	s	908.55	311.554	TP res	311.554	TP res	489.217	0.00369642	131860	0.996304	2008-05-18	2008-09-03	2008-12-02	2009-03-16
Twin Peaks	TP	1715.41	1715	243243	m	1890.95	449.735	Islais creek	638.393	TP res	989720	0.54403	829516	0.45597	2008-05-12	2008-09-03	2008-12-02	2009-03-16
TP Reservoir	TR	1715.41	1715	243243	m	1243.69	7.43676	TP res	7.43676	TP res	989720	0.54403	829516	0.45597		2008-09-03	2008-12-02	2009-03-16
Bayview	VU	384.962	3851	1.57926e+06	l	16.98	2220.88	McNab lake	2220.88	McNab lake	314594	0.102113	2.76625e+06	0.897887	2008-05-28	2008-08-28	2008-12-03	2009-03-15
