# Supplementary material for: Patterns of Bat Distribution and Foraging Activity in a Highly Urbanized Temperate Environment
Source: PLoS One. 2016 Dec 28;11(12):e0168927. doi: 10.1371/journal.pone.0168927 (PMC5193347; doi:10.1371/journal.pone.0168927)
Supplement: S2 Table — (XLSX) [file pone.0168927.s002.xlsx]

## Sheet: Bat Activity
Number of call passes per bat species per sampling period per park.
	Tadarida brasiliensis				Myotis yumanensis				Lasiurus blossevillii				Myotis lucifugus
Park	Q1	Q2	Q3	Q4	Q1	Q2	Q3	Q4	Q1	Q2	Q3	Q4	Q1	Q2	Q3	Q4
Billygoat Hill	0	48	2	5	0	0	0	0	0	0	0	0	0	0	0	0
Bernal Hill	1	6	0	2	0	0	0	0	0	0	0	0	0	0	0	0
Buena Vista	18	455	0	3	0	0	0	0	0	0	0	0	0	0	0	0
Corona Hts	0	29	2	0	0	0	0	0	0	0	0	0	0	0	0	0
Edgehill	13	35	0	3	0	0	0	0	0	0	0	0	0	0	0	0
Green Belt	0	1	0	0	0	0	0	0	0	0	0	0	0	0	0	0
Glen Canyon	14	31	0	0	0	1	0	0	0	0	0	0	0	0	0	0
Golden Gate	336	716	103	234	0	16	4	0	0	0	0	0	0	0	0	0
GG Heights	36	69	45	14	0	0	0	0	0	0	0	0	0	0	0	0
Grandview	4	36	0	0	0	0	0	0	0	0	0	0	0	0	0	0
Hawk Hill	6	5	6	0	0	0	0	0	0	0	0	0	0	0	0	0
Kite Hill	25	8	0	0	0	0	0	0	0	0	0	0	0	0	0	0
Lake Merced	244	56	8	141	2	3	0	0	0	0	0	0	0	0	0	0
Mt. Davidson	3	268	1	2	0	0	0	0	0	1	0	0	0	0	0	0
McLaren	11	136	9	254	0	0	0	0	2	1	0	0	0	0	0	0
Mtn Lake		191	43	62		25	1	2		0	0	0		0	0	0
Lobos Creek		68	24	404		1	0	536		0	0	0		0	0	0
Pine Lake	50	18	0	11	38	36	1	7	10	1	0	4	0	1	0	0
Tank Hill	3	5	0	1	0	0	0	0	0	0	0	0	0	0	0	0
Twin Peaks	91	9	1	1	0	0	0	0	0	0	0	0	0	0	0	0
TP Reservoir		24	24	20		77	81	0		0	1	0		3	2	0
Bayview	1	173	0	32	0	0	0	0	0	0	0	0	0	0	0	0
