# Supplementary material for: Patterns of Bat Distribution and Foraging Activity in a Highly Urbanized Temperate Environment
Source: PLoS One. 2016 Dec 28;11(12):e0168927. doi: 10.1371/journal.pone.0168927 (PMC5193347; doi:10.1371/journal.pone.0168927)
Supplement: S3 Table — (XLSX) [file pone.0168927.s003.xlsx]

## Sheet: totmods.csv
S3 Table: Bat activity and richness model details
Models for activity of all species combined
(Intercept)	abs(log(nativeadj))	log(edge)	log(lgpk)	log(pksize)	log(water)	df	logLik	QAICc	delta	weight		Full model:
4.128	NA	NA	NA	NA	-0.441984	3	-61.0894	46.449	0	0.206949		glm.nb(formula = as.formula(af), data = nogb, init.theta = 2.139960562, link = log)
0.690416	NA	NA	NA	0.415516	NA	3	-62.3773	47.2069	0.757881	0.141674		Deviance Residuals:
-1.24994	NA	0.389012	NA	NA	NA	3	-63.6536	47.958	1.50899	0.0973171		Min 1Q Median 3Q Max
2.67049	NA	NA	NA	0.20993	-0.290051	4	-59.0138	48.7276	2.27858	0.0662333		-2.2976 -0.8411 -0.5319 0.2532 2.2028
1.90153	NA	0.180181	NA	NA	-0.308992	4	-59.3302	48.9138	2.46477	0.0603457		Coefficients:
5.07246	NA	NA	-0.199662	NA	-0.391521	4	-59.5539	49.0454	2.59641	0.0565014		Estimate Std. Error z value Pr(>|z|)
2.39795	NA	NA	NA	NA	NA	2	-71.0949	49.2487	2.79971	0.0510405		(Intercept) 2.65937 2.94643 0.903 0.3668
3.30005	-0.534939	NA	NA	NA	NA	3	-66.2199	49.4682	3.01914	0.0457366		log(water) -0.28674 0.12178 -2.355 0.0185 *
4.17599	-0.183169	NA	NA	NA	-0.374328	4	-60.3492	49.5135	3.06445	0.0447122		log(edge) 0.04619 0.21376 0.216 0.8289
-1.33531	NA	NA	0.256178	0.546725	NA	4	-61.6365	50.271	3.82199	0.0306146		log(lgpk) -0.01401 0.20133 -0.070 0.9445
1.12193	-0.126164	NA	NA	0.36164	NA	4	-62.1244	50.5581	4.10909	0.0265208		abs(log(nativeadj)) -0.04334 0.15466 -0.280 0.7793
4.95948	NA	NA	-0.440455	NA	NA	3	-68.1131	50.5823	4.13325	0.0262023		log(pksize) 0.14070 0.23398 0.601 0.5476
0.572547	NA	0.0216189	NA	0.394889	NA	4	-62.3731	50.7044	4.25542	0.0246496		---
-0.0821406	-0.236212	0.307029	NA	NA	NA	4	-62.5819	50.8273	4.37833	0.0231804		(Dispersion parameter for Negative Binomial(2.14) family taken to be 1)
-3.56271	NA	0.497614	0.221525	NA	NA	4	-63.0973	51.1306	4.68159	0.019919		Null deviance: 63.655 on 20 degrees of freedom
4.52994	-0.41979	NA	-0.245335	NA	NA	4	-65.2881	52.4198	5.97082	0.0104548		Residual deviance: 19.804 on 15 degrees of freedom
2.42249	NA	0.0440242	NA	0.167798	-0.288598	5	-58.9856	52.711	6.26198	0.00903838		AIC: 131.9
2.76755	-0.036725	NA	NA	0.197145	-0.285593	5	-58.9879	52.7124	6.26337	0.0090321		Theta: 2.140
2.90645	NA	NA	-0.0234435	0.192119	-0.297263	5	-59.0067	52.7235	6.27444	0.00898226		Std. Err.: 0.878
2.15959	-0.083268	0.160968	NA	NA	-0.292141	5	-59.1814	52.8262	6.37722	0.00853234		2 x log-likelihood: -117.899
2.92576	NA	0.127062	-0.076689	NA	-0.329674	5	-59.2509	52.8671	6.41812	0.00835962		Adj. D squared: 0.5555608
4.9774	-0.0982345	NA	-0.173644	NA	-0.36221	5	-59.3488	52.9247	6.47573	0.00812225
-2.56075	NA	0.151962	0.306841	0.426332	NA	5	-61.4114	54.1385	7.68952	0.00442695
-0.877901	-0.0794506	NA	0.232815	0.500472	NA	5	-61.5397	54.214	7.76502	0.00426295
0.763305	-0.140872	0.0753579	NA	0.283112	NA	5	-62.0777	54.5306	8.08162	0.00363883
-2.13788	-0.218717	0.405515	0.18886	NA	NA	5	-62.1593	54.5787	8.12964	0.0035525
Models for activity of Tadarida brasiliensis
(Intercept)	abs(log(nativeadj))	log(edge)	log(lgpk)	log(pksize)	log(water)	df	logLik	QAICc	delta	weight		Full model:
-1.79997	NA	0.424914	NA	NA	NA	3	-58.1706	47.6366	0	0.180513		glm.nb(formula = as.formula(tf), data = nogb, init.theta = 2.368408339, link = log)
0.477743	NA	NA	NA	0.420998	NA	3	-58.4432	47.8106	0.174002	0.165472		Deviance Residuals:
3.96442	NA	NA	NA	NA	-0.433198	3	-59.0209	48.1794	0.542815	0.137606		Min 1Q Median 3Q Max
0.69194	NA	0.254598	NA	NA	-0.22458	4	-56.0824	49.8034	2.16684	0.0610922		-1.8869 -0.7231 -0.4630 0.1162 2.6612
2.12268	NA	NA	NA	0.250595	-0.234937	4	-56.3983	50.0051	2.36854	0.0552317		Coefficients:
5.15903	NA	NA	-0.265776	NA	-0.35858	4	-56.4575	50.0429	2.40634	0.0541974		Estimate Std. Error z value Pr(>|z|)
-0.899246	NA	0.24877	NA	0.184557	NA	4	-57.8482	50.9307	3.29414	0.0347693		(Intercept) 1.65007 2.91949 0.565 0.5719
-3.18046	NA	0.488703	0.134391	NA	NA	4	-57.9058	50.9675	3.33093	0.0341355		log(water) -0.24270 0.12095 -2.007 0.0448 *
-1.58139	-0.0408929	0.409708	NA	NA	NA	4	-58.1382	51.1159	3.4793	0.0316949		log(edge) 0.15008 0.20766 0.723 0.4698
2.27352	NA	NA	NA	NA	NA	2	-68.6308	51.2262	3.58961	0.0299941		log(lgpk) -0.06126 0.19947 -0.307 0.7588
-0.31923	NA	NA	0.102024	0.472114	NA	4	-58.3126	51.2272	3.59062	0.029979		abs(log(nativeadj)) 0.05110 0.15491 0.330 0.7415
0.346822	0.0369232	NA	NA	0.436684	NA	4	-58.4215	51.2967	3.66017	0.0289543		log(pksize) 0.08833 0.23280 0.379 0.7044
5.35005	NA	NA	-0.538277	NA	NA	3	-63.9709	51.3395	3.70292	0.028342
4.01404	-0.152287	NA	NA	NA	-0.378305	4	-58.523	51.3615	3.72493	0.0280318		(Dispersion parameter for Negative Binomial(2.3684) family taken to be 1)
3.13489	-0.501091	NA	NA	NA	NA	3	-64.3951	51.6103	3.97377	0.0247523		Null deviance: 67.785 on 20 degrees of freedom
2.09368	NA	0.180606	-0.0984221	NA	-0.259006	5	-55.959	53.7247	6.08811	0.00859991		Residual deviance: 19.369 on 15 degrees of freedom
1.0121	NA	0.177275	NA	0.0920674	-0.215728	5	-55.9756	53.7353	6.09871	0.00855444		AIC: 125.75
0.581215	0.0261286	0.26247	NA	NA	-0.227513	5	-56.0678	53.7941	6.15754	0.00830649		Number of Fisher Scoring iterations: 1
3.53039	NA	NA	-0.137466	0.143735	-0.281459	5	-56.171	53.86	6.2234	0.0080374		Theta: 2.37
4.91608	-0.30489	NA	-0.370509	NA	NA	4	-62.5108	53.9074	6.27083	0.00784905		Std. Err.: 1.01
1.91237	0.0625185	NA	NA	0.276256	-0.237074	5	-56.3275	53.9599	6.32332	0.0076457		2 x log-likelihood: -111.747
5.14626	-0.0132906	NA	-0.261677	NA	-0.355141	5	-56.4538	54.0405	6.40396	0.00734358		Adj D squared: 0.591789
-2.59957	NA	0.300149	0.181653	0.225142	NA	5	-57.4016	54.6456	7.00904	0.00542645
-0.935823	0.0140517	0.246405	NA	0.192598	NA	5	-57.8449	54.9286	7.29205	0.00471043
-2.98693	-0.0298746	0.475969	0.131114	NA	NA	5	-57.8881	54.9562	7.31964	0.00464589
-0.583853	0.0530668	NA	0.111619	0.49974	NA	5	-58.2689	55.1993	7.56274	0.00411416
Models for activity of Myotis yumanensis
(Intercept)	abs(log(nativeadj))	log(edge)	log(lgpk)	log(pksize)	log(water)	df	logLik	QAICc	delta	weight		Full model:
0.323008	NA	NA	NA	NA	NA	2	-23.4176	33.934	0	0.21011		glm.nb(formula = as.formula(mf), data = nolobos, maxit = 5000,			[1] 0.591789
2.32787	-1.35981	NA	NA	NA	NA	3	-20.9907	34.2736	0.339596	0.177299		init.theta = 0.2186701506, link = log)
2.87517	NA	NA	NA	NA	-0.620594	3	-21.5843	34.946	1.01191	0.126682		Deviance Residuals:
-2.20879	NA	NA	NA	0.791667	NA	3	-22.7045	36.2146	2.28059	0.0671775		Min 1Q Median 3Q Max
-0.766152	NA	NA	0.165162	NA	NA	3	-23.3705	36.9689	3.03489	0.0460712		-1.56228 -0.70397 -0.20107 -0.05793 1.29615
-0.843503	NA	0.143393	NA	NA	NA	3	-23.3767	36.976	3.04193	0.0459094		Coefficients:
-0.561926	-1.50147	NA	0.479413	NA	NA	4	-20.5566	37.282	3.34792	0.0393962		Estimate Std. Error z value Pr(>|z|)
-17.2046	NA	NA	1.74552	1.77009	NA	4	-20.9172	37.6904	3.75638	0.0321188		(Intercept) -11.4808 13.5843 -0.845 0.398
2.63469	-0.991225	NA	NA	NA	-0.200739	4	-20.9225	37.6964	3.76238	0.0320227		log(water) -0.1942 0.4535 -0.428 0.668
2.00221	-1.3242	NA	NA	0.0779182	NA	4	-20.9817	37.7635	3.82941	0.0309671		log(edge) 0.2521 1.1318 0.223 0.824
2.35302	-1.36059	-0.00279858	NA	NA	NA	4	-20.9907	37.7736	3.83958	0.0308101		log(lgpk) 1.4707 0.9543 1.541 0.123
1.30806	NA	NA	NA	0.398289	-0.559156	4	-21.268	38.0877	4.15368	0.0263322		abs(log(nativeadj)) -1.2229 0.8464 -1.445 0.149
0.577396	NA	0.287325	NA	NA	-0.636471	4	-21.4034	38.241	4.30699	0.0243891		log(pksize) 0.7644 1.1720 0.652 0.514
1.50743	NA	NA	0.222268	NA	-0.639573	4	-21.483	38.3312	4.39717	0.0233138		(Dispersion parameter for Negative Binomial(0.2187) family taken to be 1)
3.44553	NA	-1.15132	NA	1.90241	NA	4	-21.9047	38.8088	4.87475	0.0183616		Null deviance: 19.0528 on 20 degrees of freedom
-20.2198	NA	1.20629	1.61604	NA	NA	4	-22.6046	39.6015	5.66744	0.0123532		Residual deviance: 9.3477 on 15 degrees of freedom
-11.5838	-1.1842	NA	1.43936	1.18537	NA	5	-19.6652	40.2724	6.33837	0.00883261		AIC: 53.455
-17.117	-1.64456	1.01297	1.6986	NA	NA	5	-19.8035	40.4291	6.495	0.00816723		Number of Fisher Scoring iterations: 5000
-10.167	NA	NA	1.25906	1.17315	-0.44728	5	-20.1429	40.8134	6.87939	0.00673918		Theta: 0.219
-17.5232	NA	1.15801	1.67494	NA	-0.724299	5	-20.2334	40.9159	6.98186	0.00640258		Std. Err.: 0.126
-0.195208	-1.24411	NA	0.455309	NA	-0.138303	5	-20.5232	41.2441	7.31006	0.0054336		Adj D squared: 0.2991136
-14.5096	NA	-0.293711	1.58286	2.00476	NA	5	-20.8687	41.6354	7.70139	0.00446798
2.19189	-0.897765	NA	NA	0.112074	-0.22093	5	-20.9042	41.6757	7.74163	0.00437898
2.32125	-0.963218	0.0381957	NA	NA	-0.212881	5	-20.9194	41.6929	7.75885	0.00434145
3.1392	-1.19026	-0.295878	NA	0.412382	NA	5	-20.9414	41.7177	7.78369	0.00428786
2.46129	NA	-0.279448	NA	0.670386	-0.500308	5	-21.233	42.048	8.11399	0.0036351
Models of species richness
(Intercept)	abs(log(nativeadj))	log(edge)	log(lgpk)	log(pksize)	log(water)	df	logLik	AICc	delta	weight		Full model:
+	NA	NA	NA	NA	-0.814114	3	-12.9773	33.2879	0	0.257753		formula: taxa ~ log(water) + log(edge) + log(lgpk) + abs(log(nativeadj)) + log(pksize)
+	NA	1.45167	1.42669	NA	NA	4	-12.2963	34.9455	1.65757	0.11253		data: all
+	-0.352945	NA	NA	NA	-0.68757	4	-12.6064	35.5658	2.27791	0.0825205
+	NA	NA	NA	0.196316	-0.658088	4	-12.7444	35.8418	2.5539	0.0718839		link threshold nobs logLik AIC niter max.grad cond.H
+	NA	0.169575	NA	NA	-0.669031	4	-12.7624	35.8778	2.5899	0.0706017		logit flexible 22 -11.53 37.06 6(0) 1.30e-11 1.6e+05
+	NA	NA	0.0349308	NA	-0.82808	4	-12.971	36.295	3.00707	0.0573095
+	NA	NA	0.826811	1.19023	NA	4	-13.2401	36.8331	3.54524	0.0437891		Coefficients:
+	NA	0.974457	1.07626	NA	-0.434661	5	-11.6439	37.0377	3.74981	0.0395315		Estimate Std. Error z value Pr(>|z|)
+	NA	0.537963	NA	NA	NA	3	-15.0396	37.4126	4.12473	0.0327741		log(water) -0.40809 0.41123 -0.992 0.321
+	NA	NA	NA	0.579326	NA	3	-15.0737	37.4808	4.19292	0.0316756		log(edge) 0.92152 0.94191 0.978 0.328
+	-0.347208	1.26843	1.32396	NA	NA	5	-12.0694	37.8888	4.60095	0.0258298		log(lgpk) 1.03556 0.78988 1.311 0.190
+	NA	NA	0.530308	0.619935	-0.528691	5	-12.1786	38.1072	4.8193	0.0231583		abs(log(nativeadj)) -0.25230 0.54148 -0.466 0.641
+	NA	1.14586	1.3395	0.294231	NA	5	-12.2103	38.1707	4.8828	0.0224345		log(pksize) -0.04725 0.78759 -0.060 0.952
+	-0.39248	NA	0.115898	NA	-0.717097	5	-12.5413	38.8326	5.54469	0.0161135
+	-0.298608	0.0980043	NA	NA	-0.624528	5	-12.5437	38.8374	5.54948	0.016075		Threshold coefficients:
+	-0.292911	NA	NA	0.103465	-0.628021	5	-12.5553	38.8605	5.57265	0.0158898		Estimate Std. Error z value
+	-0.902006	NA	NA	NA	NA	3	-15.8347	39.0028	5.71487	0.0147992		1|2 12.11 12.05 1.005
+	NA	0.0610902	NA	0.136251	-0.653264	5	-12.7385	39.2269	5.93901	0.0132302		2|4 15.50 12.23 1.268
+	-0.477669	0.383568	NA	NA	NA	4	-14.4535	39.2599	5.97201	0.0130137
+	-0.493784	NA	NA	0.412517	NA	4	-14.5211	39.395	6.10715	0.0121634
+	-0.427604	NA	0.779833	1.00182	NA	5	-12.9397	39.6293	6.34142	0.0108189
+	NA	0.295716	NA	0.279332	NA	4	-14.9044	40.1618	6.87392	0.00828993
+	-0.892942	NA	-0.0140529	NA	NA	4	-15.8334	42.0197	8.73176	0.00327435
+	-0.460318	0.247604	NA	0.166626	NA	5	-14.4118	42.5737	9.28578	0.00248212
+	NA	NA	NA	NA	NA	2	-19.6509	43.9334	10.6455	0.00125764
+	NA	NA	-0.308837	NA	NA	3	-18.7513	44.836	11.5481	0.00080088
